# Supplementary material for: PAQR5 drives the malignant progression and shapes the immunosuppressive microenvironment of hepatocellular carcinoma by activating the NF-κB signaling
Source: Biomark Res. 2025 May 7;13:70. doi: 10.1186/s40364-025-00785-z (PMC12060467; doi:10.1186/s40364-025-00785-z)
Supplement: Supplementary file 1 — Supplementary Material 1 [file 40364_2025_785_MOESM1_ESM.xlsx]

## Sheet: Sheet1
gene	logFC	padj
GABRD	4.46169	7.31021e-113
PLVAP	2.90469	2.75399e-94
CDKN3	3.90228	1.56973e-90
CDC25C	4.35068	5.5742e-89
UBE2T	3.20032	3.85909e-88
CENPF	3.87839	3.96756e-87
NUF2	4.19749	3.96756e-87
SKA1	4.45923	7.0715e-87
ZIC2	6.69903	4.85114e-86
TROAP	4.16733	9.65958e-86
KIFC1	3.77048	6.53452e-84
KIF4A	3.9123	1.25024e-82
BIRC5	4.09616	1.25024e-82
HJURP	3.8912	2.71615e-82
ARHGEF39	3.1584	3.56914e-82
CDCA5	3.44403	3.40564e-81
NEK2	3.92893	4.11761e-81
ADAMTS13	-2.83714	2.40915e-80
CCNB2	3.72538	3.07349e-80
GPC3	5.92012	3.49295e-80
MELK	3.78304	5.10686e-80
CDC20	4.27381	6.14825e-80
COL15A1	3.79067	2.13306e-79
SPC24	3.49495	3.4633e-79
MXD3	2.76581	1.71322e-78
KIF2C	3.93993	1.90406e-78
ASPM	3.71206	2.59991e-78
TOP2A	3.89743	9.51795e-78
SLC26A6	2.63939	1.32558e-77
THBS4	5.44252	9.49327e-77
KIF18B	4.02623	2.10433e-76
UBE2C	4.10748	3.23175e-76
EBF2	5.24761	1.69913e-75
CCNB1	3.26637	3.31013e-75
PTTG1	3.72818	3.42286e-75
NDC80	3.31393	8.7169e-75
KIF20A	3.70534	1.02689e-74
EXO1	3.60238	1.92699e-74
CDK1	3.48085	2.57519e-74
MYBL2	4.55529	3.15374e-74
BUB1	3.49559	5.19272e-74
CENPA	4.10736	1.15214e-73
DLGAP5	3.70097	2.50157e-73
DIPK2B	2.20174	1.29096e-71
NCAPG	3.71446	1.63906e-71
CDCA3	3.42724	2.82959e-71
FBXO43	4.02943	1.07541e-70
FOXM1	3.61201	9.80019e-70
SKA3	3.55034	1.07965e-69
HOXA13	6.97987	3.00285e-69
E2F1	3.6741	3.23785e-69
ESM1	4.19314	3.38727e-69
CDCA8	3.16872	3.34299e-68
TTK	3.77498	4.15807e-68
ANLN	3.641	4.94212e-68
OIT3	-3.27445	1.26029e-67
APLN	3.88399	4.01095e-67
HMMR	3.18911	4.16774e-67
PLK1	3.50178	5.07987e-67
HAGLR	6.23814	1.6729e-65
TERT	8.52777	5.9178e-65
PKMYT1	3.16792	1.31094e-64
IGF2BP1	7.13145	1.31094e-64
AURKB	3.56635	1.87114e-64
CDT1	3.44112	2.73154e-64
TRIP13	3.42628	3.29211e-64
MKI67	3.35809	3.3783e-64
IQGAP3	3.40633	6.55085e-64
DTL	3.2563	6.69944e-64
GTSE1	3.52733	8.49752e-64
DEPDC1	3.77701	1.44052e-63
RACGAP1	2.40784	1.84816e-63
RRM2	3.03859	2.59856e-63
NMRAL2P	6.03947	4.79034e-63
EZH2	2.39268	6.96786e-63
TOMM40L	1.77556	9.62494e-63
SPC25	3.118	9.62494e-63
CELSR3	3.49783	1.4117e-62
CDC6	3.20184	2.34192e-62
CENPM	3.54553	2.45068e-62
EME1	3.45681	2.48689e-62
CDKN2A	3.95748	4.40577e-62
CPLX2	9.08038	1.33791e-61
CENPE	3.14945	2.01948e-61
STAB2	-4.82122	2.80894e-61
AURKA	2.6792	3.01906e-61
CD34	2.07972	4.75148e-61
TRAIP	2.81713	5.60016e-61
CENPL	2.37294	8.5815e-61
LINC01419	11.3517	9.69845e-61
TICRR	3.66504	1.11151e-60
FAM189B	1.65814	4.44787e-60
NEIL3	4.15116	9.45212e-60
CKAP2L	3.21848	2.27418e-59
CCL23	-2.97311	6.91035e-59
PBK	3.39079	8.5263e-59
NCAPH	2.97372	2.75174e-58
KIF23	3.28021	5.78362e-58
CSRNP1	-2.25749	1.15789e-57
MSTO1	1.72365	1.46898e-57
CASTOR2	2.40602	1.67725e-57
OLFML2B	2.97178	1.78158e-57
CDC45	3.07802	2.11155e-57
BUB1B	3.44088	5.30311e-57
FLVCR1	2.19098	1.16103e-56
TRIM71	8.65534	1.16916e-56
NXPH4	5.59492	1.50902e-56
CCNA2	3.56794	1.87671e-56
KIF14	3.10044	2.15319e-56
E2F8	3.63634	3.20028e-56
MAP2K1	-1.21084	3.28857e-56
MDK	3.81522	3.28857e-56
KRTCAP2	2.28893	1.32694e-55
TCF19	2.76908	1.58578e-55
KIF18A	3.34471	1.83318e-55
CENPI	3.09381	2.13386e-55
ASF1B	2.99566	3.97225e-55
ECM1	-3.07724	8.39142e-55
HIGD1B	2.83564	2.78518e-54
SHCBP1	3.33629	2.927e-54
KIF15	3.35201	7.25517e-54
MAGEA1	9.28141	2.32104e-53
C5orf34	2.43494	4.14186e-53
THY1	2.53914	6.58032e-53
DIAPH3	3.41396	6.58032e-53
ERCC6L	3.19746	7.82125e-53
DUSP9	5.01857	1.0443e-52
SGO1	3.0653	1.10509e-52
VPS45	1.09482	1.80197e-52
SPATS2	1.56053	3.78848e-52
UCK2	1.89347	6.17765e-52
ANGPTL6	-3.03945	9.56788e-52
CEP131	1.79331	9.8567e-52
NOX4	2.84156	1.12361e-51
MMP11	3.81742	1.24213e-51
ORC1	2.91583	4.32855e-51
PGC	9.30192	7.68413e-51
RCAN1	-2.41335	1.01982e-50
PLXDC1	2.83657	1.4288e-50
SFTA1P	5.498	2.73248e-50
ARHGAP11A	2.54763	3.0187e-50
XRCC2	2.90208	4.33036e-50
SPDL1	1.7949	5.66983e-50
TEDC2	2.77157	7.18543e-50
CAPN10-DT	2.3244	8.92576e-50
EPS8L3	4.91633	1.16016e-49
UHRF1	3.23824	1.16146e-49
ZWINT	2.46073	3.36147e-49
C20orf204	5.08783	4.74606e-49
RECQL4	2.72255	5.4571e-49
TARBP1	1.77265	7.77238e-49
CCNF	2.2051	8.51933e-49
GMNN	2.18258	9.41442e-49
BMPER	-4.51263	9.75281e-49
MTFR2	3.00598	1.0012e-48
RND3	-2.50748	1.12075e-48
E2F2	2.99591	1.47607e-48
PARPBP	2.67067	1.60524e-48
BCAN	4.61901	1.63911e-48
B4GALNT1	4.29066	1.98174e-48
ORC6	2.85243	2.0488e-48
TBC1D16	1.70965	2.62132e-48
GINS1	2.72847	3.0585e-48
DSCC1	2.06533	3.3674e-48
POLQ	2.9865	3.73218e-48
CENPW	2.57876	6.49098e-48
OTX1	4.43835	8.07675e-48
ZIC5	6.7429	1.13143e-47
STIL	2.37348	1.32578e-47
CDCA2	3.18995	2.19187e-47
HOTTIP	7.03988	3.15238e-47
ISX	7.15307	4.10651e-47
WDR62	2.55332	6.6374e-47
JRK	1.7469	6.99829e-47
C21orf58	2.26958	1.09875e-46
SGO2	2.37642	1.17001e-46
E2F7	3.48022	1.29478e-46
ST8SIA6-AS1	5.73082	3.19897e-46
RASD2	2.62418	4.78024e-46
TTC13	1.39264	5.44142e-46
CFP	-2.81354	5.95551e-46
CEP55	3.04668	9.8319e-46
GNAZ	3.63998	1.22167e-45
TONSL	1.92193	1.37739e-45
TMEM120B	1.1844	1.53901e-45
FAM83D	2.39123	2.27891e-45
MCM10	3.03283	3.65486e-45
ZFP36	-2.17498	3.71293e-45
MIR4435-2HG	1.8124	4.69925e-45
ZFP41	1.93213	6.11123e-45
OLFML2A	2.39607	6.11123e-45
ZNF692	1.67626	1.02723e-44
CLSPN	2.91896	1.07108e-44
PYGO2	1.20558	1.07986e-44
TNFRSF4	2.33444	1.21494e-44
MYO18B	7.23588	1.24023e-44
MESP2	3.37097	1.70359e-44
AC010719.1	2.83579	1.91759e-44
HOXD9	4.60816	2.37032e-44
SIX1	4.88963	3.20237e-44
FBXL18	1.63506	3.9079e-44
PTH1R	-3.25196	4.48548e-44
STMN1	2.09661	4.65396e-44
CENPK	2.63832	6.576e-44
COX4I2	2.84503	7.04866e-44
CDKN2C	2.2909	1.00538e-43
AFAP1-AS1	6.96879	1.00957e-43
NDUFA4L2	2.85	1.02458e-43
CCNE1	3.58091	2.17881e-43
BMS1P8	5.83598	2.20694e-43
VIPR1	-3.494	2.47753e-43
PIF1	2.74502	2.75693e-43
FANCI	2.17817	2.79244e-43
C21orf91	-1.70991	2.86776e-43
CDC37L1	-1.60006	4.98181e-43
TRIB1	-2.00934	8.01531e-43
LRRC14	1.4622	9.6953e-43
LRAT	-2.92139	1.31577e-42
UGT2B11	4.51752	1.41067e-42
CTHRC1	3.9966	1.90284e-42
OR51E1	3.07344	2.29181e-42
NFE2L1-DT	2.81596	3.11332e-42
ECT2	2.38752	3.12182e-42
RFC4	1.72489	3.26188e-42
CRNDE	3.33215	3.68378e-42
ANKRD52	1.40917	3.98573e-42
MAPT	2.95566	4.48446e-42
CDKN2B-AS1	3.04138	4.87502e-42
TP73	3.39243	8.37312e-42
CAP2	2.25336	8.43232e-42
FANCD2	2.23297	8.49886e-42
CRHBP	-4.47873	8.80664e-42
NTF3	-3.51067	9.01608e-42
RDM1	3.45292	9.35715e-42
SEMA5B	2.28437	1.05298e-41
RASL12	2.19394	1.05457e-41
KAT2A	1.48736	1.21473e-41
DEPDC1B	3.2069	1.25462e-41
RAD54L	3.18882	1.28952e-41
NR2C2AP	1.32628	1.34595e-41
NRBF2	-1.1271	1.37613e-41
SCX	3.29338	1.40583e-41
TK1	2.32985	1.62729e-41
C1RL	-1.6683	3.4662e-41
SLC7A11	4.30515	3.79497e-41
AC245123.1	-3.89325	4.42788e-41
GJC1	2.34629	5.15827e-41
HHIPL2	5.79543	5.89014e-41
XRCC3	1.60029	6.03857e-41
USP21	1.14826	7.50206e-41
PRR11	2.53107	7.78787e-41
MAD2L1	2.17893	8.22871e-41
AL390957.1	4.00991	1.46329e-40
CPEB3	-2.28592	1.81877e-40
CENPH	1.84972	1.8525e-40
CHAF1B	2.57588	1.87154e-40
TBC1D31	1.37787	2.47161e-40
AC132192.2	2.5006	3.46098e-40
KIF11	2.19289	5.14841e-40
SMG5	1.32891	5.84081e-40
RAD51	2.33669	6.16509e-40
ABCC10	1.34561	7.80487e-40
LINC02475	6.32297	1.06746e-39
CHEK1	2.19765	1.10043e-39
GNG4	5.97852	1.22972e-39
LIFR	-2.83574	1.24464e-39
SNHG4	2.75711	1.3393e-39
DCUN1D3	-1.19602	1.71236e-39
ZKSCAN2-DT	1.95007	1.74328e-39
KMT5C	1.48538	1.81481e-39
KIAA1841	1.54545	1.84998e-39
FEN1	1.61747	1.97412e-39
TUBE1	-1.82665	2.1024e-39
AFP	6.00584	2.17441e-39
EHD3	-2.16451	2.72167e-39
HDAC11	1.74154	3.57512e-39
MTBP	1.85208	3.57512e-39
FCN3	-4.0976	4.14092e-39
CDH24	2.19453	4.16032e-39
CENPU	2.19703	4.32438e-39
ZFP1	-1.72063	4.49422e-39
REG3A	9.53466	4.60271e-39
TRIM45	2.27142	4.63067e-39
CSPG4	2.11743	5.30709e-39
MARCO	-4.85247	5.51621e-39
FSTL4	4.36342	5.70388e-39
LINC02163	6.89744	5.83452e-39
PITX1	5.66014	7.83153e-39
S100P	5.69814	8.10124e-39
CDK5RAP3	2.13445	9.35951e-39
HOXA10	5.71379	1.08574e-38
FATE1	4.55408	1.2411e-38
EHMT2	1.29983	1.3726e-38
ROBO1	2.88758	1.68596e-38
MCL1	-1.27133	1.85443e-38
CETP	-2.79745	2.15931e-38
NQO1	4.84673	2.17388e-38
HELLS	2.42018	2.29167e-38
MAFG-DT	2.94131	2.31745e-38
DDX11-AS1	2.91873	2.56861e-38
DBF4B	1.54396	3.72845e-38
CBX2	2.70216	4.37009e-38
PACC1	1.31631	4.45991e-38
ADRA2B	-2.24446	4.70713e-38
CEP250	1.07386	4.9578e-38
SSX1	8.91331	4.9578e-38
MEP1A	6.30603	5.50608e-38
HMGXB3	0.853704	5.7045e-38
MRAP2	4.16948	5.90326e-38
AC005332.5	1.67763	6.93851e-38
FCN2	-4.88982	8.759e-38
AADAT	-2.81277	9.07797e-38
MSH2	1.28002	9.77579e-38
PCLAF	2.40432	1.19294e-37
ZNF517	1.71011	1.71049e-37
MUC13	5.19281	1.79105e-37
WDR76	2.22299	1.84195e-37
FAM111B	2.59966	2.04468e-37
GPRIN1	2.61002	2.2519e-37
COCH	4.29886	2.41487e-37
PLSCR4	-1.94495	2.51984e-37
MCM6	1.72768	2.54826e-37
CHIC2	-1.00988	2.56948e-37
SCAMP3	1.26355	2.60163e-37
DDX12P	2.02346	2.70211e-37
SPRY2	-1.56106	2.97504e-37
COX7B2	9.23063	3.21077e-37
IGF2BP3	4.87399	3.43017e-37
ETS2	-1.70387	3.82371e-37
RAB3B	3.77287	6.22389e-37
DBH	-3.13779	6.87612e-37
SIX2	6.24187	7.31418e-37
CTAG2	10.2902	7.31418e-37
HAGLROS	4.7095	7.34799e-37
LINC02875	2.98219	8.18142e-37
COL2A1	7.87398	1.057e-36
KHDC4	1.28644	1.28836e-36
CHTF18	1.69961	1.4032e-36
PRIM2	1.17043	1.70511e-36
HASPIN	2.71963	1.91208e-36
AL391845.2	4.30448	2.11265e-36
COLEC10	-4.00579	2.73604e-36
MAGEC2	8.71494	3.02645e-36
KCTD7	1.30736	3.06952e-36
SEMA3F	1.26654	3.44182e-36
TINAG	7.7457	3.82256e-36
TMEM79	1.12851	3.96385e-36
SNORD104	2.76099	4.09715e-36
SOCS7	1.50019	4.78685e-36
DENND4B	1.03618	5.01093e-36
WDHD1	1.98738	5.44909e-36
LINC01089	1.76667	5.49472e-36
SNHG1	1.6068	5.55923e-36
PLK4	2.12817	5.69098e-36
RAD51AP1	2.26138	6.15136e-36
RAD54B	1.87575	6.26881e-36
COL9A1	3.90226	6.91943e-36
TMED2-DT	1.56425	7.00045e-36
CHAF1A	1.44407	7.11335e-36
LINC02241	7.60565	7.41177e-36
PPOX	1.14553	7.83621e-36
FOS	-3.10994	7.913e-36
TACC3	1.96558	8.45098e-36
LIN28B	10.9071	9.02596e-36
AP5Z1	1.10771	9.66712e-36
ILF3	0.828954	1.07203e-35
LINC01287	8.50302	1.08679e-35
NT5DC2	2.62345	1.25994e-35
DCAF4L2	9.72273	1.30867e-35
PEA15	1.15657	1.68039e-35
SPATC1L	2.90613	2.04565e-35
FAM72D	3.63903	2.11396e-35
CBFA2T2	1.17576	2.20282e-35
MCM3	1.52689	2.27991e-35
ACADS	-1.80157	2.64798e-35
AC092119.2	2.41093	2.70844e-35
TIGD5	1.62691	2.9874e-35
CDC7	2.05185	3.26461e-35
CYP17A1	5.16913	3.34007e-35
PEX13	-0.817821	3.48631e-35
MSTO2P	1.95407	3.55554e-35
ALG1L	3.42856	4.78892e-35
KDSR	-0.956397	6.07538e-35
PIGC	1.04764	6.46831e-35
C1orf35	1.29065	6.98631e-35
DUXAP10	3.28116	7.03609e-35
CUL7	1.18094	7.08663e-35
LY6H	4.3714	7.66469e-35
TBX4	7.05776	8.18893e-35
LINC02476	7.50156	9.5363e-35
UBAP2L	0.985144	9.61054e-35
RUSC1	1.3786	1.0562e-34
COL6A6	-3.37014	1.14688e-34
FRMD4B	-1.39864	1.40152e-34
HCG25	1.84432	1.54881e-34
FOXS1	2.84487	1.69053e-34
MAPK8IP2	3.25892	1.69928e-34
AL355488.1	1.92184	1.80942e-34
TMEM145	3.9409	2.33065e-34
PHLDA1	-2.39599	2.43405e-34
AL365181.3	3.73674	3.0417e-34
SEC62	-0.924876	3.0578e-34
LINC02835	6.70609	3.0578e-34
GBA	1.35273	3.1916e-34
CABYR	4.27243	3.64157e-34
LCN2	4.7217	3.81014e-34
MYD88	-1.05979	4.06375e-34
DNAJC6	2.56737	4.30541e-34
TM4SF20	7.37592	4.33722e-34
EPHA2	-2.10423	4.71385e-34
AP006222.2	6.936	4.87711e-34
DUSP6	-1.74629	4.88019e-34
AC011294.1	4.51345	4.88601e-34
IP6K1	0.857002	4.9721e-34
AJM1	1.87955	5.07035e-34
CSMD1	6.55033	5.54292e-34
TRIM11	1.1448	6.20607e-34
NPSR1-AS1	6.55485	6.61904e-34
TRIM50	5.37902	8.02936e-34
CAD	1.25642	8.05112e-34
H2BC20P	2.05438	9.68623e-34
NDST3	-4.35963	9.89084e-34
RNFT2	2.68007	9.89084e-34
TIGD1	1.76562	1.0013e-33
AC102953.2	2.04752	1.10762e-33
RTL10	1.12023	1.20564e-33
PNRC1	-1.46248	1.39394e-33
AL606489.1	3.1342	1.44525e-33
TRPC6	2.10249	1.61841e-33
DDX39A	1.45384	2.45934e-33
CCDC142	1.06543	2.73481e-33
RFX8	2.77908	2.73481e-33
TMEM26	-2.20156	2.79354e-33
ILF2	0.944636	3.20157e-33
DNASE1L3	-2.91432	3.62985e-33
PLPP3	-1.66142	4.55115e-33
ZNF251	1.24204	4.66078e-33
DHX34	1.14113	4.91026e-33
SIX4	3.37552	5.2369e-33
UBE2S	1.96576	5.50356e-33
METTL6	0.797758	6.03766e-33
ZNF775	1.50013	6.63124e-33
IL1RAP	-2.05708	6.9374e-33
CCHCR1	1.3983	8.86312e-33
CAPN11	2.08506	9.81884e-33
SPSB2	1.49768	1.0053e-32
HOXD4	5.26952	1.28002e-32
ERFE	2.66913	1.30148e-32
AL121906.2	2.85537	1.35723e-32
LINC01980	7.61592	1.41567e-32
AC093515.1	6.34446	1.57136e-32
ETFDH	-1.69083	1.66035e-32
TBXA2R	-1.80602	1.71872e-32
GLP1R	7.06102	1.81565e-32
KCNMB2-AS1	4.22798	1.85842e-32
DACH1	-2.63396	1.95411e-32
ZNF335	0.756073	2.03265e-32
SPOCK1	4.3728	2.22273e-32
SEZ6	5.89025	2.24939e-32
NSMCE2	1.42808	2.47456e-32
LINC02882	7.24463	2.57405e-32
PCNX3	0.942791	2.74757e-32
ERLIN1	-1.31452	2.9881e-32
G6PD	2.61328	3.01677e-32
B4GALNT2	7.24334	3.09019e-32
CD4	-1.96284	3.2642e-32
IQCC	1.46936	3.58284e-32
FEZF1-AS1	5.72593	3.79219e-32
EGR1	-2.60756	3.97592e-32
EDC3	0.813454	4.01533e-32
SLCO1C1	3.9226	4.30483e-32
CCT3	1.15882	4.57754e-32
TTC39A	3.14878	4.77305e-32
REG1A	7.79543	4.80789e-32
TRIM16	3.03932	4.81496e-32
BLM	2.37588	5.1629e-32
LINC00355	6.74002	5.33763e-32
SLC2A5	4.27521	5.39732e-32
LIN7C	-0.816072	5.60349e-32
EFNA4	1.56494	5.94319e-32
SP6	2.99999	5.96241e-32
FAAP24	1.43711	6.0026e-32
AL590550.1	5.79213	6.35764e-32
KIFC2	1.95978	6.57062e-32
SFN	3.85693	6.64041e-32
AC090192.2	5.96106	6.7336e-32
CASTOR3	1.74687	7.06874e-32
KNTC1	1.919	7.29296e-32
LINC01311	2.16036	7.33661e-32
UPK3A	5.68749	7.40151e-32
TPX2	2.10114	7.50547e-32
ZBTB21	-1.45647	7.78719e-32
HROB	1.92073	8.33959e-32
MYO19	1.21252	8.59302e-32
USP49	1.23857	9.43761e-32
BX276092.7	9.55845	1.16181e-31
SOCS6	-1.09029	1.43294e-31
GPSM2	1.78639	1.54526e-31
PIMREG	3.27763	1.69632e-31
TMEM201	1.29662	1.69755e-31
PTP4A3	2.56236	1.7724e-31
NUDT17	1.8197	1.9171e-31
SSUH2	3.88819	1.93723e-31
NSUN5P1	1.56288	2.01174e-31
GABRE	2.8289	2.18083e-31
DSN1	1.25492	3.13721e-31
LYVE1	-2.991	3.40782e-31
CLEC1B	-5.20692	3.45224e-31
SGMS2	-1.76798	3.54255e-31
DKK1	5.51517	3.61936e-31
NOTCH3	2.04448	3.76513e-31
ZNF696	1.27307	3.93273e-31
CXCL12	-2.68805	4.19165e-31
VPS72	1.05495	4.2649e-31
TCIM	-2.2705	4.87936e-31
PAGE4	7.47727	4.88312e-31
KIAA1522	1.49324	4.89284e-31
PZP	-4.33827	5.24865e-31
NAT9	1.21075	5.42376e-31
EDIL3	2.59252	5.68267e-31
SCNM1	1.39692	5.982e-31
MAFA	5.83514	6.46437e-31
PMFBP1	2.90428	6.62183e-31
DQX1	6.11873	6.72603e-31
MIR34AHG	1.81813	6.73947e-31
AL353807.5	2.26928	6.9178e-31
CNBP	-0.718654	7.24075e-31
ZBTB12	1.91706	7.24075e-31
LENG8-AS1	1.57674	7.47903e-31
CLK2	1.02145	7.6971e-31
EBF1	1.98968	8.73566e-31
ANAPC7	0.903453	8.91297e-31
ZC2HC1C	-1.41094	9.43909e-31
FAM72A	2.75475	9.85984e-31
CIP2A	2.16315	1.29333e-30
COLCA2	2.85659	1.29458e-30
NELFE	1.33856	1.49394e-30
AC091057.1	2.28411	1.72803e-30
AL133367.1	2.13276	1.78829e-30
GLI4	1.63305	1.79325e-30
AL136372.2	6.35631	1.80527e-30
LEF1	2.96382	2.02217e-30
AC124944.2	1.98895	2.26477e-30
GABRQ	4.66289	2.35119e-30
KLHL15	-1.3708	2.43411e-30
NAAA	-1.65821	2.74428e-30
LOXL2	1.61067	2.95632e-30
KCNK9	5.78304	3.2732e-30
GPR182	-3.39566	3.35902e-30
AC079466.1	6.21111	3.46121e-30
ACBD6	1.06251	3.7043e-30
NUDT1	1.81651	3.8016e-30
CDCA7	3.71425	3.85207e-30
NECAB3	1.46199	3.90711e-30
TMEM106C	1.47738	4.05553e-30
HOXD3	4.46655	4.16562e-30
LYPD1	3.81259	4.4048e-30
RNF152	-1.81296	4.66632e-30
CTSV	3.80403	4.80497e-30
ALKBH6	1.65055	4.88003e-30
LIN37	1.50592	5.05221e-30
SATB2-AS1	2.19077	5.22891e-30
CCDC93	0.966031	6.17717e-30
RUSC1-AS1	1.85543	6.58478e-30
SPP1	4.29503	6.89027e-30
RTKN2	2.84792	6.97331e-30
BAIAP2L2	2.99057	7.4419e-30
MCM4	1.60734	7.9982e-30
DLG5-AS1	2.33794	8.47267e-30
CCDC28B	2.35574	8.61228e-30
MAP2K3	-1.2727	8.97405e-30
AC239799.2	3.48429	9.04321e-30
AC068205.2	1.82471	1.09849e-29
RASGRF2	1.87442	1.13903e-29
CCDC34	1.68216	1.14649e-29
ZADH2	-1.07178	1.1576e-29
LCAT	-2.55913	1.22375e-29
LHX4	2.4727	1.29874e-29
GAS5	1.84558	1.32253e-29
FANCB	2.28955	1.33762e-29
LINC01703	2.44475	1.37224e-29
ASB16	2.06005	1.38252e-29
MAGEB2	10.0185	1.41683e-29
RHNO1	1.13851	1.42568e-29
SAPCD2	2.85458	1.49601e-29
AC004080.2	5.75111	1.57844e-29
LCAL1	5.95935	1.58835e-29
CRYBG2	2.55379	1.70772e-29
HOXD8	3.07192	1.77614e-29
MCRS1	0.77613	1.78839e-29
TBC1D15	-0.679828	1.87891e-29
LIN9	1.53789	1.87891e-29
SLC38A2	-1.64481	1.91879e-29
KIF24	1.89266	2.02121e-29
AHSA2P	1.37787	2.13785e-29
SF3B4	1.04615	2.20535e-29
SMARCA4	0.932289	2.3934e-29
OSR2	4.16884	2.40405e-29
ZNF330	-1.02669	2.43719e-29
RBM7	-0.802677	2.49456e-29
AC134043.3	3.93296	2.52772e-29
DUXAP8	3.15678	2.91555e-29
GHR	-2.48251	2.99545e-29
MAGEC1	8.68684	2.99545e-29
PLK3	-1.63241	3.07607e-29
MAGEB17	6.61183	3.24415e-29
FANCE	1.64998	3.2505e-29
ITPKA	2.57473	3.2505e-29
ZFP36L1	-1.12124	3.37921e-29
SCRIB	1.30694	3.69365e-29
LINC01138	2.28077	3.77132e-29
MMADHC	-0.816446	4.16159e-29
DNAH14	1.2549	4.21291e-29
TRIM59	2.001	4.31661e-29
DHPS	1.64309	4.36812e-29
SLC39A14	-1.66386	4.41435e-29
TMC7	2.1716	4.6761e-29
YEATS2	1.0551	4.76703e-29
COX6B1P4	-3.23892	4.90777e-29
PANK1	-1.6092	4.93645e-29
ASB16-AS1	1.10379	5.10415e-29
OSBPL3	1.75503	5.17873e-29
LILRA2	-1.97633	5.31977e-29
FOXK1	1.20697	5.4069e-29
LRRC4	-1.90385	5.76365e-29
ABCC5	1.07467	6.19097e-29
BACE1-AS	1.22064	6.19117e-29
BCO2	-3.10744	6.43816e-29
RAB11FIP4	1.81128	6.44268e-29
TESMIN	2.29505	6.70244e-29
ARHGAP33	1.55528	7.01332e-29
MTX1P1	1.94116	7.15397e-29
ASIC1	3.35487	7.31495e-29
MRO	-2.34956	7.36307e-29
STRIP2	2.64685	7.36499e-29
HSF4	1.79247	7.56624e-29
AL023803.2	3.10201	7.73137e-29
AC145207.9	2.56181	7.75328e-29
HAUS5	0.993529	7.76429e-29
COL4A1	1.77526	8.08158e-29
TAZ	1.05605	8.28786e-29
BX276092.9	7.86587	1.01498e-28
PIGU	1.11496	1.02364e-28
DUXAP9	4.25419	1.04573e-28
FOXO1	-1.70606	1.0651e-28
IQCD	2.71483	1.08027e-28
MAST2	1.04479	1.11034e-28
LINC01532	5.56798	1.18478e-28
AL590666.2	3.24393	1.22364e-28
H4C5	3.4471	1.28023e-28
CYP2C19	-3.65995	1.29277e-28
AC008556.1	-2.0248	1.32464e-28
TCOF1	1.0331	1.33266e-28
PVALB	-3.67383	1.52027e-28
RNF157	2.58279	1.54508e-28
WNK4	3.58557	1.59627e-28
AC022007.1	1.67196	1.61805e-28
TSSK6	1.37251	1.79159e-28
ATAD5	1.6417	2.11312e-28
PDIA2	4.69567	2.17472e-28
TOB2P1	2.50691	2.21281e-28
PHACTR3	-2.91969	2.35388e-28
EGR2	-2.5562	2.40599e-28
PPM1F	0.985352	2.54491e-28
LAMA4	1.51159	2.76821e-28
RBIS	1.45199	2.78493e-28
KPNA2	1.40827	2.85955e-28
S100A12	-2.98622	2.89343e-28
SEPTIN3	3.14032	3.19258e-28
DUSP12	0.920047	3.2292e-28
AC107375.1	1.49811	3.2292e-28
ZFPM2-AS1	4.06491	3.25862e-28
NPLOC4	0.847412	3.85378e-28
C8orf33	1.26729	3.87393e-28
H4C8	2.62696	4.10778e-28
PRCC	0.939384	4.43925e-28
ACAN	3.62379	4.55454e-28
AC116049.1	5.05903	4.57527e-28
AL161430.1	-2.56128	4.73575e-28
AC132872.5	2.43756	4.79025e-28
SLC35D1	-1.37576	4.94095e-28
POLD1	1.24597	5.20574e-28
IRAK1	1.28917	5.87494e-28
PRAME	6.82029	6.59902e-28
CSPG5	2.51212	6.66044e-28
ENAH	1.54589	6.95707e-28
FAM220A	0.757704	7.67307e-28
ZNF219	1.24437	7.77093e-28
CENPO	1.64269	8.08096e-28
ZFP62	0.97154	8.30339e-28
CRIP3	2.24812	8.79395e-28
AC092910.3	1.50261	9.3e-28
ATAD2	1.69179	9.3e-28
ZKSCAN3	1.40866	9.38541e-28
N4BP2L1	-1.49184	9.63266e-28
NMB	2.16594	9.75743e-28
RPS6KL1	2.00779	1.02769e-27
NCOR1	-1.17077	1.12231e-27
TCF15	2.30836	1.26133e-27
GPR158	3.40238	1.30391e-27
SH3BP5L	0.857482	1.31608e-27
AL162431.1	2.18209	1.33989e-27
PAMR1	-2.16867	1.35127e-27
MPC1	-1.54832	1.38765e-27
AL138828.1	4.30447	1.40064e-27
DHX57	0.799285	1.43321e-27
ZNF605	1.14443	1.44963e-27
GAD1	4.81289	1.46255e-27
B3GALNT2	0.897675	1.4706e-27
MAP3K9	1.29765	1.52883e-27
LIG1	1.14066	1.61191e-27
C1QL1	3.9193	1.72859e-27
RASGEF1B	-1.84371	1.86134e-27
AC092957.1	7.29242	1.88518e-27
GBAP1	1.75486	1.91009e-27
POLR1A	0.799732	2.17217e-27
LINC00942	5.90318	2.25803e-27
KCNN2	-3.44011	2.2793e-27
BLOC1S3	0.957923	2.42764e-27
NDRG2	-1.52034	2.46638e-27
SERTAD1	-1.5709	2.53226e-27
DYNC1I1	3.80961	2.57374e-27
AC114316.1	4.62682	2.71455e-27
TEX19	4.72456	2.72014e-27
LINC01234	5.64351	2.80944e-27
ELFN2	3.69168	2.96668e-27
PAQR4	2.03131	3.0197e-27
MESP1	1.98659	3.13252e-27
EPPK1	3.35732	3.21204e-27
GSTZ1	-2.03842	3.25697e-27
ID2	-1.46912	3.26637e-27
MCM7	1.47928	3.31547e-27
IGSF3	2.5336	3.36212e-27
ACTN2	4.27356	3.36233e-27
NCAPD2P1	5.56299	3.38661e-27
CLPX	-0.911219	3.52545e-27
CRAMP1	0.958805	3.54526e-27
POLG2	1.05294	3.75946e-27
MAP2K4	-0.860134	3.76975e-27
LINC00853	2.41825	4.03731e-27
RIBC2	2.96981	4.19084e-27
SIGLEC11	-2.36466	4.20513e-27
NETO2	2.27613	4.51764e-27
MCM5	1.39205	4.58239e-27
ADAM15	1.31282	4.70501e-27
CDC25A	2.14029	4.89741e-27
TRAF2	1.14967	4.91602e-27
FAM222A	1.72885	5.3275e-27
SULT1C2	3.56173	5.34609e-27
CD200	1.86526	5.70546e-27
MSH5	2.17166	5.91425e-27
DTYMK	1.31061	6.04047e-27
CDH13	2.26817	6.27979e-27
ARHGEF11	1.1254	6.61031e-27
AC006277.1	2.02892	6.61031e-27
AL365181.2	3.74817	6.80913e-27
CD302	-1.80655	7.15017e-27
NAA40	1.06912	8.0014e-27
CST1	7.06658	8.04837e-27
GABBR2	4.96253	8.12525e-27
FOXD2-AS1	2.08277	8.18587e-27
FLAD1	1.00793	8.22461e-27
NCAPD2	1.41038	8.24307e-27
CR589904.2	5.87527	8.72729e-27
AKR1C3	1.58717	9.3194e-27
ZNF789	1.06382	9.56778e-27
CKS1B	1.22681	9.56804e-27
AC107959.4	3.94795	1.01686e-26
GPR19	2.52234	1.02445e-26
C5orf46	3.82024	1.03787e-26
CCT6A	0.819954	1.07516e-26
LINC01451	3.163	1.10102e-26
SUCO	1.10831	1.1083e-26
CCBE1	-3.52091	1.11567e-26
PRKRIP1	0.866606	1.20795e-26
AC109322.1	2.11952	1.23458e-26
MCM2	2.28682	1.26172e-26
SIGLEC7	-2.05126	1.26746e-26
LDLRAD1	4.15578	1.38436e-26
EGFL6	4.13833	1.43675e-26
AC004816.1	2.03506	1.49102e-26
MARCHF4	3.79157	1.58103e-26
AC010378.1	4.70551	1.58213e-26
XPO5	0.962261	1.59178e-26
NVL	0.923003	1.63199e-26
ODAM	7.13384	1.6407e-26
PRPF3	0.978113	1.65015e-26
FAHD2A	-1.17872	1.67658e-26
FERMT2	-1.09459	1.75362e-26
SLC7A6	1.85382	1.75362e-26
ACADSB	-1.77616	1.78276e-26
TRIM65	1.04058	1.82482e-26
PXDC1	-1.34255	1.84665e-26
ACLY	1.03738	1.88266e-26
MCM8	1.42418	1.93824e-26
CCL25	4.39906	1.94658e-26
IFNAR1	-0.797744	1.97004e-26
BICDL1	2.25639	1.97534e-26
CSMD2	3.12324	1.98695e-26
KIF19	-2.41831	1.99857e-26
PRND	3.96883	2.01222e-26
HAGHL	2.89447	2.11723e-26
AL445524.1	2.24784	2.20371e-26
UXS1	0.902785	2.2086e-26
MATN3	4.00818	2.42624e-26
ZNF142	0.813593	2.46344e-26
THEM5	1.72773	2.53888e-26
PVT1	2.2369	2.60005e-26
AGL	-1.51799	2.69203e-26
LINC01226	3.02414	2.70489e-26
LILRA5	-2.14819	2.76573e-26
LINC02365	4.56665	2.76573e-26
C21orf62	-2.7555	2.78243e-26
SOGA1	1.48535	2.79478e-26
HCN2	3.2556	2.83511e-26
KDM8	-2.42465	2.89126e-26
AC068831.6	2.80094	2.92782e-26
AL359510.2	3.24384	3.14906e-26
GLDN	3.83173	3.17334e-26
KNOP1	0.835372	3.20556e-26
IQCE	1.14723	3.31652e-26
LUCAT1	3.65743	3.5013e-26
SMC1B	3.74363	3.75851e-26
B3GNTL1	1.45316	3.97332e-26
N4BP3	1.98589	4.05488e-26
GIT1	0.959028	4.09598e-26
ADRA2C	3.29882	4.14607e-26
BCKDHB	-1.53255	4.23842e-26
SCN4A	2.12892	4.61547e-26
AKAP8L	0.770943	4.80484e-26
PXDNL	2.50349	4.93878e-26
SMG9	1.16464	5.19071e-26
SUGP2	0.878112	5.23537e-26
FAM133A	5.40208	5.32655e-26
ZNF707	0.986686	5.61214e-26
C1R	-1.77147	5.61934e-26
COL7A1	3.31779	5.84568e-26
SPINK5	3.2044	6.02846e-26
LARP1B	-1.11673	6.3378e-26
MYCN	3.72691	6.3397e-26
ZBTB40	0.924594	7.02775e-26
DNAJB11	0.839288	7.03158e-26
AC024361.1	2.22686	7.23717e-26
ZSCAN9	0.980282	8.13507e-26
FOSB	-3.24111	8.28536e-26
CCN1	-2.00485	8.89034e-26
PPP4R3C	8.51438	9.00957e-26
TAPT1	-1.04499	9.30305e-26
SNRPE	1.17177	9.71024e-26
KLC2	1.13733	9.73771e-26
LINC00221	7.44981	9.77339e-26
ALDH2	-1.66815	9.85348e-26
ZSCAN2	1.06411	9.94646e-26
ZNF646	0.834361	1.02834e-25
LNCAROD	3.72182	1.03101e-25
GNE	-1.58848	1.07155e-25
PDGFA	1.95352	1.08569e-25
MIR924HG	4.22023	1.09527e-25
PPID	-0.911739	1.09655e-25
CDCA4	1.34734	1.11551e-25
TCF3	1.02958	1.15632e-25
SLC41A3	0.824088	1.21153e-25
LINC00511	3.30703	1.23593e-25
KIF22	1.13566	1.25211e-25
FAM72C	3.2079	1.26935e-25
AC016999.1	-2.85273	1.2765e-25
KLHL12	0.806249	1.325e-25
OTUB2	1.5554	1.325e-25
TIMD4	-3.47545	1.35548e-25
MAGEA6	8.11343	1.42442e-25
DUSP28	0.768764	1.43311e-25
ZNF74	0.986303	1.48723e-25
TLX1	2.83805	1.49629e-25
CNIH4	1.07688	1.58599e-25
POLM	0.73202	1.59178e-25
ANKZF1	0.835941	1.64304e-25
LDLR	-1.52235	1.70784e-25
LINC01667	8.05334	1.70932e-25
AL136162.1	2.20502	1.77492e-25
TMEM132A	2.67359	1.77556e-25
MTHFD2L	-1.51249	1.84522e-25
HCN3	1.56592	1.86761e-25
JCAD	1.74556	1.86781e-25
GPAA1	1.40707	1.88297e-25
RECQL5	0.909131	1.90956e-25
CBX8	1.19332	2.12961e-25
ACAA1	-1.53772	2.21028e-25
GINS2	1.77514	2.21235e-25
LILRB5	-1.94409	2.22276e-25
HRAT92	3.04522	2.22276e-25
GOLGA8B	1.60984	2.32455e-25
RBP7	1.9884	2.3604e-25
MTHFD1L	1.50777	2.41983e-25
KCP	2.70899	2.56267e-25
TLDC2	2.46794	2.61893e-25
PAEP	7.15355	2.65047e-25
GINS3	1.4306	2.65221e-25
PABPC1L	1.68275	2.74057e-25
NDOR1	0.994491	2.74272e-25
BNIP2	-0.747061	2.77607e-25
HSF2BP	2.12039	2.7959e-25
IL1RL1	-3.37669	2.87952e-25
REEP2	3.08637	3.07734e-25
U73166.1	2.18125	3.15484e-25
IL1RN	-2.15744	3.25353e-25
DGKI	2.20987	3.26811e-25
ITGA6	1.41568	3.35971e-25
RBM24	2.57307	3.42344e-25
LPL	2.06762	3.45866e-25
ASIC3	1.98183	3.47871e-25
EMX1	3.82672	3.49943e-25
GIHCG	1.63609	3.66157e-25
ALDH3A1	4.79517	3.71954e-25
DNMT3A	1.28935	3.72493e-25
PEG10	4.56468	3.73137e-25
AL137077.2	2.28043	3.89143e-25
ZBTB45	0.764436	4.19527e-25
STIP1	0.908007	4.3877e-25
TLCD3B	3.92968	4.3877e-25
POLE2	1.60532	4.39164e-25
TMPO-AS1	1.6282	4.7126e-25
CUL9	0.837433	4.86603e-25
PMS2P3	1.0887	4.94767e-25
LRRC37A6P	3.03477	5.02241e-25
FBF1	1.43003	5.03256e-25
IVD	-1.23435	5.11567e-25
ZNF740	0.814033	5.33888e-25
MAFG	1.29657	5.43457e-25
THUMPD3-AS1	1.07097	5.69283e-25
ACYP1	1.14764	5.8119e-25
MMAA	-1.19993	6.0446e-25
ZC3H3	1.11146	6.1584e-25
MIER1	-0.840748	6.49155e-25
SOCS2	-2.20121	6.55144e-25
PLPPR2	1.16692	6.75256e-25
AL137060.3	2.71982	6.76706e-25
MYO1A	2.99099	6.85953e-25
ZBED8	1.22627	7.5119e-25
LINC00665	2.77192	7.5339e-25
AL358777.3	2.78363	7.60754e-25
TRIM7	2.64232	7.96464e-25
AL109615.3	3.7213	7.96464e-25
LRRC1	2.33638	7.99021e-25
CLEC4M	-5.59114	8.29733e-25
SERPINB9	-1.60837	8.72182e-25
JAG2	1.69181	8.77477e-25
ADCY6	1.13993	8.78748e-25
TEX41	3.3276	8.78996e-25
GADD45B	-1.95945	9.4322e-25
EME2	1.29145	9.76902e-25
EMC3-AS1	2.23003	1.00263e-24
KRT8P12	1.23923	1.01162e-24
ZBTB9	0.88028	1.01265e-24
AL359715.3	-1.56966	1.03096e-24
COL24A1	3.97401	1.0365e-24
RGS5	1.56242	1.04883e-24
MS4A6A	-1.82698	1.04989e-24
ARHGAP39	1.53908	1.08867e-24
NFIL3	-1.44291	1.12357e-24
AL353708.3	2.59419	1.13441e-24
EFNA3	2.20548	1.14253e-24
RFXANK	1.07573	1.21068e-24
GPM6A	-3.15647	1.21482e-24
JUN	-1.56908	1.23156e-24
IGFBP3	-1.98483	1.25191e-24
DBT	-1.12267	1.25843e-24
RPP21	1.76711	1.25978e-24
NANOS1	2.67508	1.29204e-24
LINC00205	1.44781	1.47247e-24
PODXL	1.58176	1.50088e-24
PDLIM5	-1.09708	1.51134e-24
NPFFR2	6.33892	1.63425e-24
RSPO3	-3.48873	1.64634e-24
DUSP14	-1.00607	1.68023e-24
FRG1GP	3.45763	1.7206e-24
HMGA1	1.69911	1.72334e-24
MSH5-SAPCD1	2.76038	1.73514e-24
FIBCD1	5.45254	1.75141e-24
DNAJC9-AS1	1.81804	1.76217e-24
NOL12	1.39213	1.78097e-24
PNCK	5.74718	1.82266e-24
LEMD2	0.751929	1.83986e-24
GARS1-DT	1.07601	1.83986e-24
DDIAS	1.57147	1.90395e-24
RFX5	1.1346	1.94406e-24
MT-ATP6	-1.39084	2.02584e-24
CD109	2.44471	2.18597e-24
RABIF	0.873596	2.22808e-24
SUZ12P1	1.19871	2.25136e-24
HIPK3	-0.846525	2.33115e-24
IL3RA	1.26293	2.33544e-24
PYGB	1.40628	2.39921e-24
SNCG	3.10926	2.50213e-24
ZNF174	0.693293	2.62799e-24
CTNNA2	5.88529	2.68047e-24
DNAJC25	-1.25811	2.69959e-24
CENPJ	1.2457	2.70702e-24
PTGES2-AS1	3.60987	2.77671e-24
PRRG3	2.58709	2.79895e-24
TEPSIN	1.02146	2.82055e-24
TP53I3	1.84651	2.82055e-24
FOXD2	2.10624	2.84508e-24
LILRA1	-1.73874	2.97803e-24
CACYBP	1.02226	2.98438e-24
HRCT1	2.83527	3.00264e-24
PGM1	-1.25219	3.04907e-24
IL6ST	-1.01139	3.16423e-24
SAPCD1	2.73691	3.16628e-24
TUBG1	1.08889	3.30319e-24
COL4A2	1.64296	3.353e-24
AC007842.1	2.11076	3.35459e-24
LAMC1	1.36629	3.4336e-24
MAGEA3	7.16262	3.51394e-24
MELTF-AS1	2.46564	3.51509e-24
CCDC71L	-1.75683	3.5397e-24
TSEN54	1.0307	3.55956e-24
LINC01833	6.7575	3.68035e-24
RFPL4B	7.78468	4.06642e-24
NAT1	-1.31259	4.20234e-24
SOCS3	-2.33135	4.36773e-24
RIPOR3	-2.45245	4.55921e-24
ADM2	2.16171	4.69281e-24
MMUT	-1.35352	4.77252e-24
HMGB2	1.36749	4.84776e-24
FBXW10	4.18556	4.84776e-24
FXN	-1.23003	4.95415e-24
SLC30A3	3.77326	5.1844e-24
ADGRG7	-2.68663	5.24225e-24
AC245100.3	7.78649	5.29237e-24
CEP152	1.39751	5.31109e-24
AARS2	0.778111	5.37084e-24
PSMC3IP	1.57495	5.48149e-24
SPRYD4	-1.34751	5.6548e-24
SLC38A6	1.18742	5.68501e-24
AL096854.1	3.61541	5.77397e-24
SLC22A11	4.23007	5.84054e-24
PLOD3	1.00682	5.95293e-24
AC083855.2	2.22227	5.95293e-24
PHF19	1.42213	5.99702e-24
HSPB1	1.65265	6.0699e-24
LINC01004	1.54263	6.09082e-24
CCDC18-AS1	1.34739	6.2061e-24
CYTOR	2.00473	6.28445e-24
SFSWAP	0.667027	6.31738e-24
DYDC2	3.48722	6.34401e-24
MIOX	4.05265	6.49289e-24
SLC6A8	2.921	6.72495e-24
COL22A1	4.34108	6.96762e-24
LEF1-AS1	4.09311	7.09439e-24
LRRC55	-2.78473	7.16664e-24
SYNE1	-1.31684	7.24957e-24
AC111000.4	2.47596	7.59584e-24
C8orf44	1.27925	7.94343e-24
EBF3	2.29005	8.17615e-24
HSP90AB1	0.947002	8.31425e-24
ADRA1A	-3.17761	8.35837e-24
RAD9A	0.939329	8.39054e-24
STX1A	1.58817	8.51155e-24
TLCD1	1.62979	8.59956e-24
MKRN3	4.07907	8.7753e-24
FAM72B	2.38867	8.91487e-24
ACAA2	-1.59907	9.06737e-24
SEZ6L2	3.43469	9.26889e-24
CCNE2	2.05059	9.36353e-24
MIR9-1HG	2.56641	9.46985e-24
KRT20	6.53072	9.77528e-24
MT2P1	-3.26568	9.79621e-24
AC007906.2	-2.30619	9.89727e-24
GSDMC	3.46236	9.93579e-24
MROH1	1.30878	1.01622e-23
FAM219A	0.761308	1.02611e-23
TSC22D2	-1.01717	1.04738e-23
SYN3	2.51574	1.09692e-23
PI4KB	0.776504	1.09805e-23
WHRN	1.47024	1.09872e-23
ZNF7	0.970046	1.10533e-23
CD163	-2.01857	1.10792e-23
ITGA9	-1.85791	1.12523e-23
KCNU1	7.34109	1.14039e-23
PI15	3.70761	1.15316e-23
MIR2052HG	5.27181	1.1648e-23
AP000561.1	4.29949	1.17394e-23
ARL6IP4	2.03777	1.20039e-23
RMI2	1.93442	1.23018e-23
AC024230.1	5.5321	1.23067e-23
MAMSTR	2.0154	1.29711e-23
MBNL2	-1.38719	1.29884e-23
ETV4	3.02161	1.34184e-23
AP004782.1	-3.32015	1.34985e-23
AC139100.2	2.07464	1.38066e-23
MAGEA12	7.80233	1.38983e-23
IRGQ	0.903582	1.39433e-23
AL731569.1	1.47785	1.4065e-23
FUT2	2.98206	1.44156e-23
AL691420.1	6.39382	1.45385e-23
DNMT3B	1.68171	1.4802e-23
DVL2	0.965331	1.5201e-23
SOWAHC	-1.18777	1.58732e-23
CBFA2T3	-2.0339	1.59675e-23
MSI1	3.48763	1.64686e-23
TTL	0.83331	1.6706e-23
SFRP4	2.97457	1.72658e-23
ELOVL1	0.785756	1.74383e-23
PTP4A2P2	2.95273	1.75804e-23
TMCO1-AS1	1.98504	1.78795e-23
AL355338.1	4.41753	1.84893e-23
ZNF252P-AS1	2.08372	1.88826e-23
RAB24	1.10887	1.89756e-23
LINC01224	4.6597	1.9219e-23
C4orf46	1.16902	1.93494e-23
SLC9A3	3.37694	1.96915e-23
JUNB	-1.55913	2.07076e-23
HPS5	-1.53399	2.11582e-23
DHODH	-1.78417	2.26976e-23
ARID3A	2.49812	2.30954e-23
FAM122A	-0.775675	2.39441e-23
CHML	1.71445	2.39488e-23
TAOK2	0.689672	2.49455e-23
ACAT1	-1.3963	2.50533e-23
POLA2	1.54193	2.61801e-23
NSD2	1.10222	2.64441e-23
TLR4	-1.47344	2.74335e-23
AC015631.1	5.55165	2.77351e-23
AC092171.4	2.38531	2.77478e-23
RNF125	-1.90658	2.87005e-23
DOCK6	0.816359	3.00598e-23
AC010201.2	2.0987	3.14693e-23
PSPH	1.44623	3.24136e-23
FAM83H	1.45322	3.29638e-23
CAT	-1.44604	3.40227e-23
H2AX	1.44496	3.73766e-23
IL17D	3.16159	3.75128e-23
CTD-2297D10.2	5.34296	3.81963e-23
CCDC97	0.752568	3.83849e-23
SH3PXD2B	1.3008	3.83849e-23
DIO2	4.12381	3.8798e-23
BANF2	4.96202	4.03855e-23
CMTM6	-1.02086	4.10355e-23
BCL9	1.32933	4.14699e-23
TBCE	1.56094	4.27918e-23
DCST1	2.38972	4.42035e-23
DCTN2	0.674518	4.46945e-23
WNT3A	6.08786	4.99042e-23
SAE1	0.832425	5.01651e-23
KLF10	-1.46878	5.0301e-23
HCFC1	0.664958	5.04737e-23
AL158212.3	1.50913	5.13071e-23
SSTR5-AS1	6.29807	5.19858e-23
SSR2	1.23361	5.26616e-23
FBXL19	1.03536	5.27637e-23
TRIM54	4.07629	5.38503e-23
MLYCD	-1.28427	5.38755e-23
ARL5B	-1.05922	5.41775e-23
UBE2Q1	0.744953	5.61018e-23
ZSCAN16	1.1909	5.63524e-23
EVX1	5.52204	5.64183e-23
MAFA-AS1	5.74181	5.75961e-23
ANTXR2	-1.27194	5.80427e-23
TSPYL1	-0.89375	5.99642e-23
MARK4	0.902541	5.99642e-23
AC026740.1	2.49953	6.05072e-23
AC093895.1	5.37994	6.15748e-23
SMYD3	1.39022	6.25873e-23
C14orf93	0.841061	6.33989e-23
STXBP6	1.68848	6.42399e-23
KDM6B	-1.04839	6.53438e-23
CHGA	5.07805	6.73736e-23
PRKAR2A-AS1	1.56567	7.19377e-23
DCST2	1.86547	7.19377e-23
TEX22	2.17262	7.19377e-23
RNF139-AS1	1.45486	7.25272e-23
PLPBP	-1.10378	7.3599e-23
AP001469.3	1.94741	7.3599e-23
HOXA3	2.89503	7.48226e-23
LINC01426	2.89121	7.51214e-23
LINC01608	6.73539	7.83436e-23
AKIP1	0.761415	8.04648e-23
TNFRSF1A	-0.842271	8.3921e-23
LARS1	0.662651	8.72825e-23
NAA11	8.94148	9.08063e-23
ZGRF1	1.36278	9.27659e-23
KIAA1614	1.82526	9.40759e-23
DDX3X	-0.763294	9.5703e-23
SAC3D1	1.27959	9.66641e-23
LINC00685	2.1573	9.66641e-23
AL603840.1	-2.40924	9.92647e-23
AP003068.4	2.83254	1.01196e-22
CYP19A1	4.95655	1.06431e-22
AC105118.1	5.71746	1.07103e-22
LRRN3	-2.60257	1.07942e-22
AC080080.1	2.07403	1.09387e-22
ENGASE	0.968417	1.10344e-22
ABHD18	-0.88276	1.13694e-22
AQP8	4.07856	1.18806e-22
SUGT1-DT	1.71095	1.1926e-22
NABP2	0.913896	1.20297e-22
SLC50A1	1.2145	1.22442e-22
LINC01186	2.96525	1.23741e-22
UNC13A	3.70318	1.25791e-22
ZNF767P	1.00844	1.26742e-22
BOP1	1.66198	1.29898e-22
AC079174.2	1.79392	1.29919e-22
FAM183DP	-3.43961	1.30313e-22
SDC4	-1.29401	1.31192e-22
MUS81	0.557145	1.31692e-22
CPA6	5.09788	1.35554e-22
CCDC163	1.41332	1.36078e-22
HOXC9	5.87716	1.3671e-22
LINC01116	3.14071	1.40452e-22
MT1XP1	-3.14405	1.50115e-22
VASH2	2.3673	1.51064e-22
SLC31A1	-1.06348	1.51939e-22
PPP2R3B	1.03363	1.51939e-22
FER1L6	5.55693	1.51939e-22
AC107419.1	4.84241	1.57928e-22
ATF3	-1.76067	1.64337e-22
AC110285.2	2.12094	1.65897e-22
AC138356.1	-2.32154	1.72891e-22
ANKS3	1.05628	1.75527e-22
NEU1	1.14434	1.75754e-22
EML6	1.98743	1.78465e-22
LRIG2-DT	-1.50257	1.8056e-22
H2BC19P	1.87292	1.81484e-22
LRRC77P	3.32106	1.83745e-22
SPARCL1	2.73235	1.84109e-22
FRG1FP	5.35474	1.92067e-22
PACS2	0.758978	1.97953e-22
MED22	0.926321	1.996e-22
AC008763.4	-4.91671	2.01077e-22
CAPN10	0.810663	2.05611e-22
IDUA	1.20678	2.0606e-22
GGA3	0.697118	2.10839e-22
CEP72	1.36079	2.10839e-22
SNHG7	1.54566	2.16573e-22
NAP1L4P1	2.95593	2.16896e-22
FIRRE	2.93948	2.19496e-22
ZNF526	0.711435	2.20236e-22
AF165147.1	-2.33864	2.24768e-22
FBXL3	-0.874944	2.31071e-22
AC073111.3	1.67657	2.36099e-22
H2AZ1	1.13405	2.64922e-22
PDLIM1P4	-1.83528	2.67251e-22
DIRAS3	-2.85539	2.7259e-22
DNM3	1.55302	2.72898e-22
MSRA	-1.40165	2.74729e-22
AP000442.1	-1.09883	2.80907e-22
NDUFA13	1.11535	2.80907e-22
COA6	1.17922	2.87219e-22
AC110285.6	2.05036	2.90792e-22
AC009236.1	4.3025	2.91638e-22
CYP26A1	-3.79986	2.93481e-22
MRGBP	0.890627	2.98814e-22
P2RY13	-1.93037	3.00211e-22
USP38	-1.00953	3.11258e-22
SNX25P1	2.10986	3.12532e-22
TPM2	1.87815	3.20135e-22
TMEM184B	0.950481	3.29132e-22
RHBDL3	3.77539	3.29132e-22
AC117386.2	5.1535	3.34044e-22
ARL16	1.19631	3.41803e-22
HIVEP1	-1.17505	3.44095e-22
PNMA3	3.66397	3.49774e-22
CACNB4	3.12808	3.5247e-22
SAP30L-AS1	1.16042	3.57052e-22
RAD18	0.804538	3.59111e-22
APOF	-2.87383	3.59638e-22
AC127496.7	1.71628	3.72437e-22
ZNF341	1.06593	3.7953e-22
BRSK1	1.65577	3.87927e-22
NKD1	3.75757	3.9673e-22
SLC26A2	1.19831	4.07031e-22
P4HA2	1.3938	4.11614e-22
TRAF5	1.47211	4.25542e-22
UBE2O	0.713302	4.32395e-22
PTPN3	-1.04018	4.38516e-22
TIGD3	2.16572	4.4412e-22
AC011921.1	2.47878	4.53621e-22
MT-ND4	-1.30977	4.79861e-22
CREG2	3.22354	4.97338e-22
RBMXL1	-0.941682	5.1085e-22
IBSP	5.41157	5.27529e-22
DSTNP2	1.11088	5.53609e-22
CCDC137	1.00191	5.55931e-22
CYB561D1	1.19048	6.22437e-22
AC018809.1	2.5939	6.32971e-22
CEL	2.88526	7.1093e-22
PAFAH1B3	2.04442	7.50112e-22
IGFALS	-3.20201	7.63358e-22
PCNA	1.04737	7.69694e-22
ANO2	3.03783	7.86031e-22
CERS1	4.35918	8.42352e-22
NSUN6	-1.14789	8.58671e-22
RIPK4	-1.39493	8.75443e-22
AC010894.2	4.70997	8.9045e-22
AP000769.1	2.62833	8.92526e-22
NEB	2.88839	8.95848e-22
PPP2R2C	4.74329	9.59441e-22
SNAPIN	0.6681	1.03986e-21
FPR2	-2.79087	1.05902e-21
FANCG	1.92752	1.06408e-21
H2BC8	2.4012	1.06799e-21
AL121832.3	2.24264	1.10591e-21
MASP1	-1.62659	1.11181e-21
ANKRD13B	1.71029	1.26091e-21
ZCCHC24	-1.1598	1.28905e-21
AL451050.2	2.35723	1.29299e-21
MSX1	1.85175	1.31412e-21
INCENP	1.25332	1.3401e-21
DSCR8	8.00914	1.37417e-21
LINC02561	3.47132	1.40645e-21
PBLD	-1.78211	1.49544e-21
BCAT2	1.46027	1.57221e-21
AC006525.1	5.20064	1.57285e-21
USF1	0.8252	1.57334e-21
LMNB2	1.2115	1.59051e-21
AC093817.2	5.23525	1.63072e-21
SETD4	0.743757	1.73522e-21
DLC1	-1.27822	1.73633e-21
UBQLN4	0.88354	1.77267e-21
TRAM2	-0.991497	1.77432e-21
MAPK12	2.20067	1.80013e-21
CNTNAP4	6.58828	1.96568e-21
P2RY12	-2.43322	2.01982e-21
CSAG1	5.66005	2.10142e-21
AC016773.1	2.45474	2.12253e-21
GPR35	2.97479	2.14618e-21
INKA1	1.46466	2.19305e-21
ASNSP1	6.529	2.21541e-21
FER1L4	2.94017	2.27516e-21
DUOX1	2.28701	2.29986e-21
NDRG3	0.969943	2.34988e-21
TFAP2A-AS1	4.26718	2.41659e-21
AC114786.2	5.74511	2.43155e-21
KLRF1	-1.82347	2.43507e-21
CBX1	0.829303	2.45516e-21
RPL18P13	4.97251	2.45516e-21
SNHG20	1.14739	2.50145e-21
AL022322.1	1.90373	2.51038e-21
CYP4V2	-1.45041	2.51981e-21
LINC01748	5.13157	2.53357e-21
MAT1A	-1.82747	2.58512e-21
LINC00528	1.68271	2.62633e-21
LINC01535	3.40274	2.67007e-21
TSC1	0.870659	2.70289e-21
INO80E	0.750229	2.78578e-21
ARFGEF3	2.94798	2.83294e-21
RBM3	0.935367	2.86581e-21
C1QTNF3	2.78768	2.87015e-21
IRF8	-1.58571	3.01451e-21
MAVS	0.863573	3.08972e-21
MPZ	2.97041	3.09415e-21
ALDH6A1	-1.73018	3.18726e-21
KIAA0100	0.908832	3.18726e-21
GNPAT	0.862355	3.26412e-21
PLA2G6	1.33803	3.28332e-21
USP15	-0.556786	3.38393e-21
ATAT1	1.07149	3.3864e-21
DNA2	1.35914	3.3864e-21
SLC52A2	1.42617	3.3864e-21
MCAM	1.3554	3.40303e-21
EEF1A2	3.93906	3.49718e-21
PSMD4	1.06936	3.52367e-21
IRF2BPL	-0.974242	3.57518e-21
ZKSCAN5	0.615987	3.58056e-21
SLC22A31	5.05627	3.66492e-21
STX6	0.790269	3.66752e-21
RPLP0P2	2.88248	3.76208e-21
KCNE5	3.22872	3.95003e-21
ZNF296	2.18261	3.98599e-21
NR4A1	-2.1449	4.07484e-21
PARTICL	1.13911	4.13952e-21
C20orf96	1.00251	4.16218e-21
AC011447.7	2.97358	4.22293e-21
CYP2C8	-2.69602	4.25083e-21
AC016682.1	-2.99647	4.25673e-21
ACTL8	6.46326	4.36534e-21
ACSL1	-1.84103	4.4667e-21
SLC7A10	4.93658	4.4765e-21
ZNF207	0.480983	4.48517e-21
HMGCLL1	-2.84882	4.52698e-21
TJAP1	0.675507	4.62503e-21
ADK	-1.13235	4.87102e-21
GJA10	7.0732	4.93603e-21
SPTAN1	0.642313	4.97645e-21
NFE2L2	-0.903882	5.64545e-21
DLK2	1.8819	5.66024e-21
HMGCL	-1.30318	5.68554e-21
AC003102.1	1.57969	5.68554e-21
LINGO1	2.53623	5.68845e-21
ANKFN1	6.8487	5.68971e-21
DNASE1L2	2.55451	5.70213e-21
CDRT1	3.61684	5.72978e-21
DLX5	4.81287	5.74577e-21
PALM2AKAP2	-1.09419	5.93066e-21
EPHB1	-2.08349	6.02304e-21
CPXM1	2.39	6.04503e-21
GOLPH3L	0.911347	6.07385e-21
INMT	-2.46174	6.07697e-21
SBF1	1.00856	6.10647e-21
ZNF282	0.711731	6.17283e-21
RMDN2	-1.17099	6.23197e-21
AC024560.4	2.45817	6.29034e-21
PKN3	1.40584	6.39422e-21
TMCC1-AS1	1.59577	6.91877e-21
LINC01235	3.12815	6.95209e-21
AKR1B10	3.61009	7.4752e-21
MMP12	4.06158	7.52972e-21
DPF2	0.585965	7.70721e-21
ZNF99	4.35259	8.00976e-21
PRRX1	2.2834	8.04128e-21
REPS1	-0.840606	8.14405e-21
LINC01338	5.63766	8.3746e-21
TRIM16L	2.46709	8.62116e-21
BRSK2	3.47072	8.64657e-21
TCHP	0.689714	8.73257e-21
QRICH2	1.47491	8.91359e-21
YJEFN3	1.8259	9.14014e-21
CBR4	-1.1962	9.40986e-21
RHOB	-1.48684	9.47985e-21
PROK2	-2.93652	9.54086e-21
RFPL4AP6	-4.09405	9.68036e-21
EPB41L4B	-1.59114	9.71334e-21
RAB6B	1.56621	9.75802e-21
AL162582.1	4.5621	9.85811e-21
KLF6	-1.35506	9.87884e-21
ACSM3	-2.03299	1.00667e-20
DPH7	0.952127	1.00693e-20
KNSTRN	0.957008	1.03691e-20
NXF3	-2.95284	1.04331e-20
SNHG3	1.68917	1.09931e-20
JMJD4	1.05395	1.10995e-20
SNRK	-0.833313	1.12513e-20
PYCR2	0.945206	1.13129e-20
GPSM1	1.98926	1.15938e-20
ETFRF1	-1.02486	1.22011e-20
MPV17	0.935038	1.22822e-20
AC092535.5	1.91498	1.25053e-20
EGR3	-2.11544	1.26032e-20
AL136379.1	4.31717	1.26525e-20
UPF3B	0.867529	1.27186e-20
CDK16	0.887628	1.30257e-20
AC112777.1	3.41881	1.32e-20
AARSD1	1.54596	1.33155e-20
AC232271.1	1.34777	1.36017e-20
GRAMD1A	1.42894	1.36017e-20
TRMT1	0.901976	1.36388e-20
TMEM81	1.02038	1.36916e-20
GNA14	-1.7817	1.3815e-20
AL391056.1	3.70133	1.3815e-20
SPIRE2	1.27862	1.38988e-20
VPS33A	0.832449	1.45833e-20
L3MBTL1	1.47024	1.45863e-20
TPBGL	2.93229	1.47108e-20
PCBP4	1.09215	1.53598e-20
EPM2A	-1.01556	1.54034e-20
INTS3	0.760737	1.60941e-20
ZFPL1	0.810797	1.61354e-20
NPEPL1	1.22366	1.61886e-20
UCHL1	3.39407	1.65287e-20
POU5F1	1.9292	1.70764e-20
MEX3A	1.86707	1.72754e-20
SLC9B2	-1.41733	1.73099e-20
RHPN1	1.8524	1.7533e-20
YKT6	0.784681	1.77582e-20
EFNB3	-2.15873	1.81659e-20
CRYGS	1.28614	1.85121e-20
SNHG25	2.10451	1.87036e-20
AC112484.3	2.26382	1.88189e-20
RFLNA	3.43314	1.91431e-20
PRC1	3.2066	1.93124e-20
C6orf223	4.3572	1.94305e-20
AC090809.1	6.18717	1.97426e-20
ZNF687	0.965891	2.0415e-20
TMBIM6	-0.836304	2.07025e-20
SIRT7	1.00224	2.19931e-20
CCDC25	-1.02436	2.32458e-20
NHLRC2	-0.745077	2.41507e-20
KCNN3	1.49485	2.43243e-20
CDH8	3.83672	2.46075e-20
CAMK4	-1.73182	2.47063e-20
CCDC77	0.90105	2.47163e-20
SERINC1	-0.882323	2.50158e-20
SRRM3	3.07749	2.50158e-20
PLIN2	-1.67522	2.52635e-20
AP000439.2	-2.87538	2.5645e-20
PPP1R35	1.0937	2.613e-20
TENT5A	-1.42381	2.6676e-20
CYP2R1	0.708251	2.69662e-20
MYLK-AS1	1.32859	2.72459e-20
STK39	1.992	2.73098e-20
CCNO	3.22748	2.76927e-20
SNRNP70	0.79486	2.84462e-20
NCAPG2	1.22199	2.84901e-20
ATP6AP1	0.773043	2.85939e-20
NDEL1	-0.911949	2.8891e-20
VAX2	3.26672	3.02847e-20
FAM210A	-0.667102	3.13711e-20
EPHX4	2.65119	3.2115e-20
SNX9	-0.817976	3.30521e-20
JDP2	-1.21047	3.32311e-20
ZNF337-AS1	1.06943	3.32311e-20
PPP1R3B	-1.67839	3.41785e-20
TPD52L2	0.772418	3.41785e-20
CLEC2L	6.04386	3.44933e-20
GNAL	2.11291	3.46685e-20
TMEM220	-1.55622	3.52669e-20
SNHG12	1.32399	3.55322e-20
TMEM150B	2.20944	3.60631e-20
H2AC13	3.59204	3.66549e-20
DUSP1	-1.68734	3.76061e-20
HOXD10	4.44559	3.77177e-20
MYBPC1	2.93617	3.87512e-20
VSIG1	3.77408	3.94392e-20
ZNF581	1.21289	4.00555e-20
IGDCC3	4.89981	4.03052e-20
RAB14	-0.634169	4.06342e-20
ALPI	5.69739	4.1007e-20
H3C2	3.27055	4.15773e-20
DNMT1	1.16026	4.22654e-20
CCDC187	3.88785	4.25298e-20
GUCY2C	4.09467	4.2544e-20
AC025171.2	1.454	4.30076e-20
EPRS1	0.764253	4.31407e-20
DSTYK	1.01137	4.35814e-20
ARIH2OS	1.06959	4.50462e-20
BHLHE40	-1.4057	4.58447e-20
ASS1P1	-1.87764	4.8458e-20
ZNF572	1.39678	4.87058e-20
LHX2	-2.16741	4.90207e-20
POPDC3	6.11835	4.9667e-20
ITGB1BP1	0.87041	5.0782e-20
LINC01194	6.43759	5.17444e-20
GTPBP2	0.968249	5.1981e-20
AL117329.1	4.44218	5.31423e-20
LINC02202	2.58252	5.35317e-20
GRK6	0.791044	5.59665e-20
F2RL3	2.30481	5.74569e-20
MIDEAS	-1.03059	5.75583e-20
PGS1	0.683547	6.04735e-20
GAREM2	2.16283	6.075e-20
CPED1	-2.03895	6.23811e-20
EGF	4.75389	6.24146e-20
PROS1	-1.23499	6.25828e-20
DAPK2	1.60136	6.37314e-20
TMEM164	1.33768	6.41419e-20
AQP3	-1.56344	6.42875e-20
SCIMP	-1.64665	6.45374e-20
NRM	1.46479	6.57493e-20
PAGE2B	6.30845	6.58107e-20
PTCD1	1.1608	6.70981e-20
PHPT1	1.23906	6.74177e-20
LINC02685	3.52901	6.74177e-20
UBALD1	-0.967219	6.77517e-20
AC239809.3	3.37312	6.78018e-20
PTGS2	-2.4502	6.94465e-20
PROCA1	1.52195	6.94465e-20
STEAP3	-1.72174	6.99364e-20
AL162413.1	6.27224	6.99514e-20
C1QL4	4.16455	7.10908e-20
RBL1	1.26757	7.31034e-20
PDLIM7	1.23961	7.46551e-20
LRRC37BP1	0.90868	7.5156e-20
WDCP	0.694317	7.51862e-20
ASMTL-AS1	1.57293	8.07278e-20
BCAS4	1.71975	8.49512e-20
TSPAN17	0.821976	8.57501e-20
LINC02404	6.6869	8.5919e-20
LINC00894	1.52287	8.61539e-20
AL138831.3	1.79058	8.65037e-20
AJ003147.2	5.05914	8.68065e-20
CARD18	5.79925	8.88305e-20
NUP37	0.787717	8.91527e-20
AC011498.7	1.60242	9.10474e-20
B4GALT3	0.758586	9.12268e-20
SAMD1	0.94624	9.51119e-20
GRPR	3.95161	9.61658e-20
DOCK3	2.26878	9.70967e-20
AC109322.2	1.63441	9.8576e-20
AC023908.3	2.14469	9.8798e-20
AC048341.2	1.6385	1.00408e-19
PLXNC1	1.83803	1.05285e-19
STAM-AS1	2.32632	1.05325e-19
CEACAM20	4.43914	1.05622e-19
SNRPB	1.10016	1.07042e-19
SLC6A9	2.10912	1.09221e-19
NSUN5	0.884964	1.10453e-19
LINC01093	-3.33068	1.13679e-19
DDX53	6.70835	1.17237e-19
YAF2	-0.660412	1.17318e-19
CCDC78	2.31958	1.1992e-19
AP4M1	0.870761	1.26302e-19
GNPNAT1	-1.08973	1.26731e-19
SIGLEC16	-1.74985	1.26961e-19
POC5	0.678787	1.32932e-19
RBMS3	-1.51627	1.35158e-19
SEPTIN8	0.813044	1.39634e-19
SIPA1L3	1.16147	1.39634e-19
GLA	1.18492	1.45244e-19
CYP4A11	-2.25518	1.45403e-19
S100A3	2.6443	1.45785e-19
INTS10	-0.844261	1.47446e-19
GTSF1	4.24087	1.48391e-19
MYH4	6.14033	1.48483e-19
ZNF512	0.874745	1.48569e-19
SNHG32	1.35935	1.49832e-19
STRA6	3.63271	1.50724e-19
FAM171A2	2.11755	1.54954e-19
AC105137.2	2.14222	1.55076e-19
CKAP2	1.22969	1.56572e-19
ECHS1	-1.22981	1.5805e-19
AC010864.1	1.6457	1.5805e-19
ZWILCH	0.897057	1.58233e-19
AL390728.4	1.58602	1.60466e-19
FLJ31104	2.13398	1.60763e-19
SOWAHA	1.85416	1.6268e-19
RGMA	1.91118	1.65053e-19
LINC00482	1.76019	1.67296e-19
NPY1R	-2.39463	1.70232e-19
AL133410.1	1.8313	1.71773e-19
MTATP6P1	-1.38086	1.71951e-19
FAM13A	-1.85951	1.8301e-19
AL513320.1	2.14448	1.8301e-19
HERC2P2	1.2972	1.8974e-19
HES6	1.40355	1.89835e-19
GALNT10	1.02954	1.94531e-19
EDNRB	-1.45021	1.95109e-19
SFI1	1.29591	2.08161e-19
ALB	-1.84025	2.09086e-19
DONSON	0.972059	2.12201e-19
MYO1B	-1.17239	2.15123e-19
GTF2IRD1	1.09503	2.16253e-19
LINC02588	5.46788	2.16253e-19
DXO	0.934219	2.18223e-19
SERPINE1	-2.22325	2.28063e-19
CSPG4P10	1.91181	2.28707e-19
SCAT2	2.08455	2.29294e-19
LINC00907	-2.88932	2.29356e-19
GLUD1P3	1.14596	2.31465e-19
CAVIN4	2.05885	2.31465e-19
ARPC5	0.683306	2.37703e-19
ASS1P2	-3.45207	2.42858e-19
REPIN1	0.748304	2.42858e-19
ST8SIA6	-2.52241	2.44454e-19
DLG5	1.61062	2.47409e-19
RPL32P3	1.01993	2.47687e-19
MMRN1	-1.95928	2.52392e-19
LINC01704	3.13301	2.55506e-19
NAT2	-2.9609	2.76553e-19
TANGO6	-0.969723	2.76553e-19
BDH2	-1.28641	2.77272e-19
CCDC170	2.49547	2.81343e-19
PGLYRP1	-2.09563	2.81814e-19
AC011445.1	2.52374	2.81814e-19
NKIRAS1	-0.886584	2.82159e-19
NR4A3	-2.21814	2.96291e-19
ZNF300	2.06624	3.03018e-19
AC069544.1	1.345	3.17586e-19
MNS1	2.64798	3.17705e-19
CFL2	-1.07207	3.28598e-19
KDM7A	-0.967675	3.3406e-19
AC022210.1	1.63727	3.34651e-19
CCDC134	0.953823	3.34732e-19
C12orf73	0.844938	3.35792e-19
SMIM32	4.35778	3.44809e-19
DIRAS1	3.52447	3.45469e-19
PAGE1	7.4218	3.46403e-19
CD160	-1.63678	3.47568e-19
AC103706.1	1.83123	3.56886e-19
H3C6	1.80167	3.56908e-19
RARRES2P8	7.55733	3.61088e-19
TUBG2	0.909602	3.62909e-19
METTL18	0.859338	3.6581e-19
FENDRR	-2.79813	3.65967e-19
ALDH8A1	-1.91428	3.66031e-19
TEX11	4.11254	3.66443e-19
AC116025.2	3.2915	3.71104e-19
RPL23AP7	1.03839	3.71585e-19
XRCC1	0.775688	3.75378e-19
WASH3P	0.825134	3.79044e-19
PLPPR4	2.84437	3.88888e-19
AL021707.2	1.62377	3.93755e-19
PRR36	2.35882	4.06811e-19
BFSP1	1.46385	4.074e-19
BEST4	2.26967	4.18153e-19
PHEX	3.16324	4.28483e-19
LPA	-2.37101	4.41506e-19
CASC3	0.624219	4.44121e-19
IPO9	0.711765	4.50159e-19
MPP3	1.87497	4.7058e-19
GOLGA3	0.610338	4.81489e-19
HOXC6	4.8511	4.89828e-19
POLR2K	0.913361	4.89959e-19
INKA2	1.20744	4.99947e-19
DNASE1	1.28667	5.08287e-19
C19orf48	1.31874	5.13806e-19
SLC4A11	2.78991	5.26523e-19
MRPS23	0.783899	5.299e-19
AKR1B15	3.88523	5.32523e-19
SPINDOC	1.2045	5.51665e-19
PFN1P11	3.85868	5.51932e-19
ATP6V1C1	1.0003	5.54142e-19
CKS2	1.33679	5.56308e-19
ATXN7L2	0.96089	5.62427e-19
ANXA2R	1.52598	5.62427e-19
PSRC1	1.53949	5.64529e-19
LINC02377	6.09236	5.83206e-19
WEE1	-1.1872	5.94542e-19
ZMIZ2	0.699468	5.99248e-19
ASB9P1	3.4975	5.99248e-19
AC011503.1	4.82235	6.09072e-19
AGO2	1.00552	6.16026e-19
OIP5	1.59236	6.30066e-19
C2CD4D-AS1	1.51912	6.36054e-19
SCGB3A1	-2.19749	6.406e-19
SMARCD1	0.65734	6.5713e-19
DGKZ	0.671392	6.85656e-19
DDX19B	-0.833431	6.87087e-19
TMEM147-AS1	1.1886	7.0485e-19
ABCD3	-0.854935	7.05121e-19
STK40	-0.823143	7.10494e-19
PIM1	-1.40911	7.16579e-19
ABCB5	5.12309	7.21168e-19
SAMD4B	0.586438	7.2869e-19
GAPLINC	2.98196	7.30189e-19
SUCLG2	-1.07616	7.65873e-19
AC091133.5	4.32871	7.75996e-19
TSPEAR-AS2	2.71394	7.77324e-19
REXO5	1.36445	7.92359e-19
CHTOP	0.589773	7.96395e-19
SEC24B	-1.07078	8.22054e-19
AC022306.2	1.34622	8.27371e-19
FLNC	3.27261	8.33432e-19
CLTRN	-2.45674	8.35497e-19
KCTD9P4	-2.97809	8.38391e-19
AC096887.2	1.41158	8.38391e-19
AC132872.2	2.60813	8.40096e-19
CAMK2N2	2.40466	8.50284e-19
GMEB2	0.61492	8.65202e-19
PDE7B	-1.68689	8.69736e-19
AC012236.1	2.49297	8.69736e-19
ISOC1	-0.932348	8.9241e-19
ADAMTS16	3.57587	9.00814e-19
EPHX2	-1.54034	9.03707e-19
UNK	0.709068	9.04125e-19
CGREF1	2.18944	9.08386e-19
TMIGD3	-2.05398	9.29059e-19
SCG2	3.58635	9.52488e-19
KLHL17	0.955723	9.65844e-19
MT-CYB	-1.25103	9.87621e-19
RYBP	-0.713	1.01371e-18
MTMR11	1.89433	1.04059e-18
EZH1	0.642168	1.04128e-18
AC016885.3	5.5355	1.04451e-18
AC005089.1	1.78575	1.07781e-18
LINC00634	3.62896	1.08303e-18
SERPINI1	1.76418	1.10242e-18
CCDC107	1.03662	1.10493e-18
NTAQ1	1.11218	1.1935e-18
DEDD	0.625355	1.19797e-18
CROCCP3	1.25098	1.24241e-18
ZNF785	0.848079	1.28485e-18
TMEM266	1.97724	1.29444e-18
RXFP1	-1.79681	1.29577e-18
PRAM1	-1.54634	1.33041e-18
AC108463.1	1.85998	1.36586e-18
RN7SL1	-1.52449	1.43086e-18
AC016550.2	4.6483	1.49502e-18
TDRKH	1.2123	1.49631e-18
CMPK1	-0.669429	1.5016e-18
PCDH17	1.37487	1.50529e-18
INTS8	0.881661	1.53448e-18
RNF215	0.755386	1.53471e-18
MEA1	0.783753	1.54267e-18
MAN1A1	-1.18491	1.55461e-18
RBM28	0.572966	1.58854e-18
DAP3	0.708862	1.58854e-18
DACH2	4.73534	1.60144e-18
TMEM104	0.886335	1.61028e-18
SLC41A2	-1.38638	1.63916e-18
LINC02585	2.35692	1.64341e-18
PIGV	-0.974021	1.66271e-18
FLVCR1-DT	1.61053	1.6881e-18
COL25A1	-2.69092	1.69528e-18
VMO1	-1.41541	1.70437e-18
MCF2L2	2.8332	1.70437e-18
UBE2D3	-0.557094	1.71742e-18
AC008080.1	-2.19447	1.72336e-18
ZNNT1	1.47488	1.74447e-18
PAFAH2	-0.87679	1.75095e-18
RAD51-AS1	1.0993	1.75785e-18
CEP89	0.804754	1.79464e-18
AP003352.1	1.36424	1.82314e-18
TCAM1P	4.90639	1.83483e-18
CYP2B6	-2.63426	1.84931e-18
TYMS	1.57214	1.87105e-18
SLC36A1	1.01441	1.9016e-18
STK24-AS1	1.94438	1.9016e-18
AL359878.1	2.42851	1.90843e-18
MTA3	0.758769	1.94766e-18
AL117379.1	1.63413	1.95911e-18
GRPEL2	0.634442	1.96806e-18
ACP4	3.7056	1.98409e-18
SARDH	-1.50337	2.00284e-18
SLC39A13	0.674662	2.00714e-18
TSACC	1.56865	2.07799e-18
CXCL14	-3.57274	2.0819e-18
AC139887.2	1.06013	2.08542e-18
NOCT	-1.78314	2.10521e-18
RHBDL1	1.62787	2.18946e-18
CPT2	-1.15089	2.19462e-18
PPP1R1B	3.96819	2.24117e-18
TMPOP2	3.22525	2.27214e-18
ENTPD6	0.786857	2.28156e-18
TUBA5P	1.82102	2.31168e-18
DMBX1	5.0729	2.34142e-18
CDK5	0.886859	2.37366e-18
TRAM1L1	2.9603	2.39168e-18
DLK1	6.14475	2.41034e-18
AC245100.4	1.51942	2.46576e-18
AC006538.1	2.38222	2.5179e-18
SPAG5	1.36783	2.5517e-18
FBN3	3.21402	2.61422e-18
ANKRD27	0.924645	2.636e-18
AC004890.2	1.87051	2.636e-18
LMAN1	-0.883685	2.67191e-18
ATXN7L3	0.711313	2.69221e-18
ZNF512B	0.935392	2.70298e-18
AC009005.1	2.05684	2.80502e-18
AC013731.1	1.97309	2.91129e-18
MAPKAPK5-AS1	0.918624	2.9422e-18
DCAF8L2	6.66975	3.02332e-18
SAP130	0.573807	3.03762e-18
ARHGAP11B	2.11667	3.04291e-18
YPEL2	-1.05305	3.08051e-18
DVL3	0.643908	3.08051e-18
CACNA1E	3.90253	3.1764e-18
AL121899.1	2.38175	3.2433e-18
AC011462.4	1.99211	3.26678e-18
AC087741.1	1.36857	3.27735e-18
FITM1	-2.03101	3.33678e-18
ALPK3	2.04343	3.39397e-18
DDX41	0.666743	3.4639e-18
AC005041.3	1.63974	3.57306e-18
COPS7B	0.626425	3.64672e-18
LINC01970	2.51081	3.69336e-18
LINC01446	4.73861	3.70128e-18
CDH9	7.8092	3.71003e-18
GCNT3	3.00328	3.71875e-18
AC009063.3	-2.55684	3.73006e-18
HOXA11	5.13453	3.79987e-18
LARP1	0.636726	3.80254e-18
PFDN6	1.03048	3.87424e-18
SEMA6C	1.47278	3.96245e-18
ACADM	-1.30048	3.99188e-18
MT-ND1	-1.17513	4.04862e-18
HAVCR1	4.01938	4.05347e-18
SLC9A3-AS1	2.20408	4.09107e-18
AC091987.1	4.83068	4.15007e-18
SOX12	1.38141	4.16052e-18
STMND1	3.18275	4.16664e-18
SGPP1	-0.853402	4.36323e-18
SRSF8	-0.884187	4.43416e-18
TRMU	0.897873	4.4527e-18
PABPN1	1.08672	4.45581e-18
P3H4	1.54486	4.45581e-18
AL160006.1	1.22811	4.51461e-18
FAM86JP	1.14172	4.70881e-18
AC010642.2	0.85872	4.7925e-18
TNNC1	2.88119	4.80261e-18
PLCG1	0.968506	4.88801e-18
XAGE5	7.86483	4.90497e-18
ATG2A	-0.792493	5.01072e-18
HTR1D	3.94779	5.16332e-18
C1orf198	1.13004	5.19192e-18
ECEL1	4.35226	5.22373e-18
AL592424.1	1.91607	5.25022e-18
HARS2	0.603036	5.28246e-18
AL162573.1	5.61246	5.34539e-18
PITPNM3	-2.54214	5.35207e-18
FRS3	0.768405	5.39986e-18
CTSA	0.942809	5.41627e-18
SP5	2.4722	5.45473e-18
AC092155.1	-2.75614	5.52289e-18
CREBL2	-0.791157	5.55997e-18
BMP10	-4.71241	5.58895e-18
SDHD	-0.846419	5.6603e-18
AP003469.2	4.02601	5.73758e-18
BNIPL	1.48143	5.74469e-18
ZNF385D	3.25206	5.77256e-18
STAU2-AS1	2.50989	5.84285e-18
AC129507.1	-1.80971	5.88e-18
OSBP2	1.70921	5.88675e-18
TEX13C	7.02412	5.88787e-18
AP000873.2	1.16624	6.04468e-18
LINC00261	-1.39465	6.09067e-18
CFAP251	-1.62705	6.27468e-18
AL359313.1	4.9799	6.27468e-18
STX10	0.887944	6.29478e-18
IGDCC4	2.97041	6.31054e-18
MYBPHL	4.59684	6.3589e-18
RPS18P9	-0.829034	6.36886e-18
AP006623.1	1.60411	6.50976e-18
NHP2	0.842985	6.5147e-18
FBP1	-2.0491	6.54947e-18
CD300E	-1.71526	6.56998e-18
CEMIP	2.42166	6.672e-18
THOC5	0.745511	6.7597e-18
TSPO2	2.16305	6.80411e-18
MCCD1	5.2776	6.82234e-18
NUP155	0.711209	6.96838e-18
DNAJC5	0.725944	7.05746e-18
MCC	-1.74761	7.12993e-18
KLF11	-1.23755	7.27744e-18
STRN3	-0.723627	7.35915e-18
GINS4	1.69409	7.35986e-18
VPS11	0.562528	7.46864e-18
AL590652.1	2.36741	7.49617e-18
CHKA	1.12885	7.51624e-18
MAPK3	0.70605	7.5346e-18
BAALC-AS1	1.81888	7.54935e-18
SNRPC	0.875384	7.68615e-18
AP001178.3	3.31487	7.77971e-18
RCL1	-1.45502	7.82318e-18
C1S	-1.35087	7.83531e-18
CSTF2	0.831284	8.00125e-18
HDAC4	0.96152	8.01854e-18
SCP2	-1.3958	8.04997e-18
CDAN1	0.64929	8.07358e-18
NRCAM	3.25311	8.27488e-18
VCX	5.54499	8.61207e-18
GUSBP11	1.54148	8.62612e-18
LINC02723	-1.97398	8.72514e-18
EIF2D	0.68012	8.72514e-18
AC011005.4	2.55149	8.86031e-18
CREB3L4	0.938727	8.91885e-18
STK19	0.699298	9.30635e-18
AC099520.1	4.38112	9.32615e-18
TESC	2.76385	9.42692e-18
KDM4A-AS1	1.27007	9.45179e-18
DPH2	0.780247	9.9177e-18
CA4	3.22523	1.01749e-17
OSTF1	-0.633274	1.02779e-17
HMGA2	4.61179	1.06994e-17
CEP41	0.798599	1.08313e-17
ASPA	-1.93831	1.11788e-17
PLXNA1	1.2957	1.12405e-17
LINC01524	3.92989	1.13671e-17
DCAF13	1.03272	1.13684e-17
EXOG	0.805498	1.1691e-17
AC100810.1	-1.13268	1.23651e-17
AL132780.5	2.18391	1.23695e-17
CTBS	-1.03926	1.24138e-17
SRSF3P1	-1.61439	1.2492e-17
ACBD7	1.80675	1.30074e-17
CUEDC1	1.03821	1.31181e-17
ZNF681	2.12009	1.3165e-17
AL163953.1	3.79304	1.32252e-17
ZSWIM1	0.69902	1.33062e-17
AL360169.3	5.77012	1.34495e-17
FRRS1L	4.05076	1.35074e-17
ESR1	-2.49697	1.39696e-17
R3HDM1	0.627908	1.40556e-17
CPNE7	2.70252	1.41432e-17
ZNF16	0.79391	1.42861e-17
ACTG2	1.88229	1.4305e-17
PDE2A	-1.50006	1.43095e-17
VSIG4	-1.91247	1.43977e-17
JPT1	1.31072	1.44919e-17
H4C14	1.999	1.45083e-17
CXCR2	-2.2801	1.46898e-17
ANKRD65	2.47905	1.46909e-17
SLC39A7	0.790503	1.4883e-17
AC147055.1	3.19598	1.50308e-17
WASHC2A	0.722563	1.51088e-17
COX19	0.898795	1.52389e-17
AC122710.1	5.93882	1.53889e-17
LAMA3	2.27597	1.54056e-17
PPP2R2A	-0.825439	1.55818e-17
ZNF623	0.821959	1.55941e-17
PNPLA7	-1.39513	1.56519e-17
AC024560.2	2.49151	1.57593e-17
OCRL	0.824811	1.58455e-17
LINC02245	1.30867	1.58799e-17
FAM81A	2.08343	1.60245e-17
AL356234.2	3.17461	1.60831e-17
ASS1	-1.7669	1.64556e-17
FAM149A	-1.37891	1.64743e-17
NUPR1	1.47251	1.65174e-17
LRRC37A3	1.39098	1.65622e-17
Z97832.2	1.64533	1.67522e-17
AC026369.3	-2.64162	1.68565e-17
CANT1	0.667751	1.70428e-17
AC005829.1	1.99576	1.70428e-17
AC007639.1	4.17917	1.7552e-17
NTM	2.95378	1.75709e-17
CLVS1	2.5854	1.77404e-17
GIGYF1	0.668067	1.77477e-17
PSMD10	0.667005	1.80703e-17
NES	1.26	1.84026e-17
[truncated: 33,752 more rows]
